# Supplementary material for: In ovo Inoculation of Bacillus subtilis and Raffinose Affects Growth Performance, Cecal Microbiota, Volatile Fatty Acid, Ileal Morphology and Gene Expression, and Sustainability of Broiler Chickens (Gallus gallus)
Source: Front Nutr. 2022 May 31;9:903847. doi: 10.3389/fnut.2022.903847 (PMC9194610; doi:10.3389/fnut.2022.903847)
Supplement: Supplementary file 1 [file Table_1.XLSX]

## Sheet: Sheet 1
Gene	Group	Replicate	Target_Cq	dct	ddct	2^-ddct	Mean	SEM
MUC	N. control	1	22.0367	-6.50326	-0.149927	1.10951	1.0201	0.136575
MUC	N. control	2	21.8212	-6.71884	-0.365505	1.28833
MUC	N. control	3	21.6336	-6.90635	-0.553018	1.46715
MUC	N. control	4	22.9899	-5.55008	0.803254	0.573055
MUC	N. control	5	22.5981	-5.9419	0.411436	0.751874
MUC	N. control	6	22.2903	-6.24971	0.103622	0.930694
MUC	P. Control	1	18.8204	-7.71956	-1.36623	2.57796	2.28421	0.448718
MUC	P. Control	2	18.5242	-8.01575	-1.66242	3.16547
MUC	P. Control	3	18.2786	-8.26137	-1.90804	3.75298
MUC	P. Control	4	20.481	-6.05897	0.294362	0.815433
MUC	P. Control	5	19.6982	-6.84179	-0.488456	1.40294
MUC	P. Control	6	19.1936	-7.34643	-0.993096	1.99045
MUC	BS1	1	16.7536	-7.59642	-1.24308	2.36704	1.55855	0.411661
MUC	BS1	2	16.4576	-7.89238	-1.53905	2.90603
MUC	BS1	3	20.2408	-4.10916	2.24417	0.211075
MUC	BS1	4	18.4116	-5.93842	0.414911	0.750066
MUC	BS1	5	17.6304	-6.71965	-0.366316	1.28906
MUC	BS1	6	17.1264	-7.22364	-0.870303	1.82805
MUC	BS2	1	16.2321	-7.50789	-1.15455	2.22615	1.97683	0.380852
MUC	BS2	2	15.9405	-7.79949	-1.44615	2.7248
MUC	BS2	3	15.6981	-8.04194	-1.68861	3.22346
MUC	BS2	4	17.8403	-5.89969	0.453642	0.730197
MUC	BS2	5	17.0894	-6.65064	-0.297308	1.22885
MUC	BS2	6	16.598	-7.14202	-0.788686	1.7275
MUC	R1	1	18.24	-6.9	-0.546666	1.46071	1.59317	0.202338
MUC	R1	2	17.9995	-7.14046	-0.787123	1.72563
MUC	R1	3	17.7935	-7.3465	-0.993169	1.99055
MUC	R1	4	17.6132	-7.52677	-1.17343	2.25548
MUC	R1	5	18.89	-6.24997	0.103364	0.93086
MUC	R1	6	18.5287	-6.61129	-0.257956	1.19578
MUC	R2	1	18.5658	-7.46424	-1.11091	2.15981	1.80853	0.536596
MUC	R2	2	18.1595	-7.87055	-1.51722	2.86238
MUC	R2	3	17.8428	-8.18721	-1.83388	3.56495
MUC	R2	4	23.9391	-2.09091	4.26243	0.0521053
MUC	R2	5	20.0827	-5.94726	0.406075	0.754674
MUC	R2	6	19.1334	-6.89657	-0.543241	1.45724
MUC	BS1+R1	1	20.1283	-7.10171	-0.748378	1.6799	2.05429	0.571886
MUC	BS1+R1	2	19.5965	-7.6335	-1.28017	2.42868
MUC	BS1+R1	3	19.2088	-8.0212	-1.66787	3.17745
MUC	BS1+R1	4	23.3319	-3.89814	2.45519	0.182353
MUC	BS1+R1	5	20.9796	-6.25039	0.102948	0.931128
MUC	BS1+R1	6	18.9035	-8.32648	-1.97314	3.92623
MUC	BS1+R2	1	18.2997	-9.16025	-2.80692	6.99788	5.57056	0.726755
MUC	BS1+R2	2	18.1158	-9.34418	-2.99085	7.94942
MUC	BS1+R2	3	18.7576	-8.70236	-2.34902	5.09479
MUC	BS1+R2	4	18.5106	-8.94939	-2.59606	6.04633
MUC	BS1+R2	5	19.4323	-8.02766	-1.67432	3.19169
MUC	BS1+R2	6	19.0559	-8.40409	-2.05076	4.14324
MUC	BS2+R1	1	17.9874	-7.83258	-1.47924	2.78802	2.66967	0.180787
MUC	BS2+R1	2	17.8699	-7.95014	-1.59681	3.02473
MUC	BS2+R1	3	17.7612	-8.05884	-1.70551	3.26144
MUC	BS2+R1	4	18.4115	-7.40846	-1.05513	2.07791
MUC	BS2+R1	5	18.2559	-7.5641	-1.21077	2.31461
MUC	BS2+R1	6	18.1154	-7.70458	-1.35124	2.55132
MUC	BS2+R2	1	17.6092	-8.04083	-1.68749	3.22097	2.50956	0.362231
MUC	BS2+R2	2	17.411	-8.239	-1.88567	3.69524
MUC	BS2+R2	3	18.1124	-7.53757	-1.18423	2.27242
MUC	BS2+R2	4	17.839	-7.81103	-1.4577	2.7467
MUC	BS2+R2	5	18.8919	-6.75811	-0.404774	1.32388
MUC	BS2+R2	6	18.4502	-7.19985	-0.846516	1.79815
SGLT	N. control	1	26.9095	-1.63051	-0.490515	1.40495	1.0146	0.119252
SGLT	N. control	2	27.7577	-0.782281	0.357719	0.780398
SGLT	N. control	3	27.4946	-1.0454	0.0945955	0.936535
SGLT	N. control	4	27.2721	-1.26786	-0.12786	1.09267
SGLT	N. control	5	27.0794	-1.46055	-0.320553	1.24881
SGLT	N. control	6	28.0798	-0.46022	0.67978	0.624261
SGLT	P. Control	1	24.453	-2.08701	-0.947007	1.92787	1.72501	0.309875
SGLT	P. Control	2	24.1774	-2.36255	-1.22255	2.33359
SGLT	P. Control	3	24.7939	-1.74611	-0.606108	1.52215
SGLT	P. Control	4	25.8927	-0.647318	0.492682	0.710703
SGLT	P. Control	5	25.2411	-1.29889	-0.158886	1.11643
SGLT	P. Control	6	23.9462	-2.59381	-1.45381	2.73931
SGLT	BS1	1	20.6322	-3.71777	-2.57777	5.97016	5.56089	0.625165
SGLT	BS1	2	20.4469	-3.90313	-2.76313	6.78869
SGLT	BS1	3	20.2826	-4.06737	-2.92737	7.60723
SGLT	BS1	4	21.3967	-2.95334	-1.81334	3.51456
SGLT	BS1	5	21.0946	-3.2554	-2.1154	4.33309
SGLT	BS1	6	20.845	-3.50503	-2.36503	5.15163
SGLT	BS2	1	19.9342	-3.80584	-2.66584	6.34598	4.54455	0.917244
SGLT	BS2	2	19.6841	-4.05589	-2.91589	7.54694
SGLT	BS2	3	21.975	-1.76495	-0.624954	1.54216
SGLT	BS2	4	21.1442	-2.59582	-1.45582	2.74312
SGLT	BS2	5	20.6203	-3.11969	-1.97969	3.94407
SGLT	BS2	6	20.2368	-3.50318	-2.36318	5.14503
SGLT	R1	1	22.5275	-2.61248	-1.47248	2.77499	2.39226	0.584622
SGLT	R1	2	22.1761	-2.96393	-1.82393	3.54044
SGLT	R1	3	21.8937	-3.24631	-2.10631	4.30589
SGLT	R1	4	25.063	-0.0770086	1.06299	0.478639
SGLT	R1	5	23.6849	-1.45509	-0.31509	1.24409
SGLT	R1	6	22.9931	-2.14686	-1.00686	2.00954
SGLT	R2	1	22.1938	-3.83619	-2.69619	6.48088	4.73788	0.887496
SGLT	R2	2	21.9559	-4.07412	-2.93412	7.64289
SGLT	R2	3	22.8345	-3.1955	-2.0555	4.15687
SGLT	R2	4	22.4789	-3.55112	-2.41112	5.31888
SGLT	R2	5	24.0159	-2.0141	-0.874099	1.83286
SGLT	R2	6	23.3075	-2.72249	-1.58249	2.99487
SGLT	BS1+R1	1	25.1673	-2.06269	-0.922688	1.89564	3.11517	0.37257
SGLT	BS1+R1	2	24.1463	-3.08369	-1.94369	3.84688
SGLT	BS1+R1	3	23.9741	-3.25593	-2.11593	4.33469
SGLT	BS1+R1	4	24.8369	-2.39305	-1.25305	2.38345
SGLT	BS1+R1	5	24.5683	-2.66168	-1.52168	2.87126
SGLT	BS1+R1	6	24.3419	-2.88806	-1.74806	3.35907
SGLT	BS1+R2	1	25.5455	-1.91454	-0.774537	1.71064	4.0406	0.711813
SGLT	BS1+R2	2	23.8768	-3.58323	-2.44323	5.43857
SGLT	BS1+R2	3	23.6486	-3.81142	-2.67142	6.37055
SGLT	BS1+R2	4	24.148	-3.31204	-2.17204	4.50659
SGLT	BS1+R2	5	24.918	-2.54197	-1.40197	2.64262
SGLT	BS1+R2	6	24.4822	-2.97778	-1.83778	3.57461
SGLT	BS2+R1	1	24.2605	-1.55948	-0.41948	1.33745	3.32078	0.605917
SGLT	BS2+R1	2	22.5066	-3.31337	-2.17337	4.51077
SGLT	BS2+R1	3	22.2729	-3.54711	-2.40711	5.3041
SGLT	BS2+R1	4	22.7857	-3.03431	-1.89431	3.71744
SGLT	BS2+R1	5	23.5886	-2.23138	-1.09138	2.13078
SGLT	BS2+R1	6	23.132	-2.688	-1.548	2.92411
SGLT	BS2+R2	1	23.6109	-2.03912	-0.899123	1.86493	3.09097	0.37456
SGLT	BS2+R2	2	22.5739	-3.07606	-1.93606	3.82659
SGLT	BS2+R2	3	22.4	-3.25003	-2.11003	4.317
SGLT	BS2+R2	4	23.2741	-2.37594	-1.23594	2.35535
SGLT	BS2+R2	5	23.0012	-2.64881	-1.50881	2.84576
SGLT	BS2+R2	6	22.7718	-2.87819	-1.73819	3.33617
IL2	N. control	1	30.4642	1.92421	-0.429123	1.34641	1.02585	0.163222
IL2	N. control	2	30.2517	1.71167	-0.641659	1.56012
IL2	N. control	3	31.9178	3.37782	1.02449	0.491586
IL2	N. control	4	31.397	2.85704	0.503706	0.705293
IL2	N. control	5	31.0152	2.4752	0.121863	0.919
IL2	N. control	6	30.7136	2.17356	-0.179775	1.13271
IL2	P. Control	1	23.4562	5.4562	0.4562	0.728876	1.74857	0.501764
IL2	P. Control	2	21.6074	3.8074	-1.1926	2.28558
IL2	P. Control	3	23.5562	5.4562	0.4562	0.728905
IL2	P. Control	4	22.0863	3.9863	-1.01371	2.01907
IL2	P. Control	5	20.9623	3.0623	-1.93771	3.83081
IL2	P. Control	6	23.355	5.15501	0.155003	0.898148
IL2	BS1	1	28.2618	3.91178	1.55844	0.339517	0.320159	0.11638
IL2	BS1	2	27.6184	3.26836	0.915024	0.530335
IL2	BS1	3	27.0943	2.74427	0.390936	0.762635
IL2	BS1	4	32.673	8.32304	5.9697	0.0159566
IL2	BS1	5	30.3058	5.95581	3.60247	0.082328
IL2	BS1	6	29.0979	4.74788	2.39455	0.190182
IL2	BS2	1	28.8837	5.14367	2.79034	0.144552	0.103333	0.0209876
IL2	BS2	2	28.6326	4.89259	2.53926	0.172031
IL2	BS2	3	29.5738	5.83379	3.48046	0.0895936
IL2	BS2	4	29.1879	5.44785	3.09452	0.117073
IL2	BS2	5	30.945	7.20495	4.85162	0.0346351
IL2	BS2	6	30.1023	6.36226	4.00893	0.0621144
IL2	R1	1	30.4202	5.28017	2.92684	0.131502	0.160568	0.00887961
IL2	R1	2	29.9833	4.84333	2.48999	0.178007
IL2	R1	3	29.8921	4.75205	2.39872	0.189633
IL2	R1	4	30.0808	4.94077	2.58744	0.166381
IL2	R1	5	30.298	5.15795	2.80462	0.143129
IL2	R1	6	30.1853	5.04528	2.69195	0.154755
IL2	R2	1	33.1867	7.1567	4.80336	0.0358132	0.483134	0.171134
IL2	R2	2	28.7194	2.68941	0.336078	0.792192
IL2	R2	3	28.2022	2.17219	-0.181144	1.13378
IL2	R2	4	29.3502	3.32025	0.966912	0.5116
IL2	R2	5	31.2894	5.25939	2.90606	0.133411
IL2	R2	6	30.1593	4.12926	1.77593	0.292006
IL2	BS1+R1	1	33.2387	6.00869	3.65536	0.0793646	0.259354	0.0549875
IL2	BS1+R1	2	31.0281	3.79812	1.44478	0.367347
IL2	BS1+R1	3	30.7699	3.53992	1.18658	0.439343
IL2	BS1+R1	4	31.3428	4.11283	1.7595	0.295351
IL2	BS1+R1	5	32.3073	5.07728	2.72394	0.15136
IL2	BS1+R1	6	31.7459	4.51592	2.16258	0.223356
IL2	BS1+R2	1	31.6683	4.20833	1.855	0.276433	0.888072	0.186859
IL2	BS1+R2	2	29.4856	2.02558	-0.327751	1.25506
IL2	BS1+R2	3	29.2286	1.76865	-0.584684	1.49971
IL2	BS1+R2	4	30.7537	3.29373	0.940399	0.521089
IL2	BS1+R2	5	30.1984	2.7384	0.385065	0.765744
IL2	BS1+R2	6	29.7984	2.33841	-0.014926	1.0104
IL2	BS2+R1	1	30.5087	4.68873	2.33539	0.198142	0.187596	0.0634013
IL2	BS2+R1	2	29.9003	4.08026	1.72692	0.302095
IL2	BS2+R1	3	29.3955	3.57547	1.22214	0.428647
IL2	BS2+R1	4	33.688	7.868	5.51467	0.0218736
IL2	BS2+R1	5	32.2804	6.46036	4.10703	0.0580312
IL2	BS2+R1	6	31.2714	5.45138	3.09804	0.116787
IL2	BS2+R2	1	30.2354	4.58543	2.2321	0.212849	0.668947	0.447567
IL2	BS2+R2	2	28.2652	2.61523	0.261895	0.833992
IL2	BS2+R2	3	26.5082	0.858227	-1.49511	2.81885
IL2	BS2+R2	4	32.622	6.97199	4.61866	0.0407047
IL2	BS2+R2	5	32.5672	6.91723	4.56389	0.0422797
IL2	BS2+R2	6	31.9466	6.29656	3.94323	0.0650084
TLR4	N. control	1	33.429	4.88896	-0.291039	1.22352	1.05528	0.256987
TLR4	N. control	2	33.0785	4.53846	-0.641542	1.56
TLR4	N. control	3	32.7967	4.25668	-0.923317	1.89647
TLR4	N. control	4	35.9437	7.40367	2.22367	0.214097
TLR4	N. control	5	34.581	6.041	0.860998	0.550571
TLR4	N. control	6	33.8929	5.35292	0.172919	0.887046
TLR4	P. Control	1	35.3122	8.77215	3.59215	0.082919	1.39605	0.871153
TLR4	P. Control	2	30.7674	4.22737	-0.952634	1.9354
TLR4	P. Control	3	29.2587	2.71868	-2.46132	5.50719
TLR4	P. Control	4	32.4988	5.95878	0.77878	0.582859
TLR4	P. Control	5	35.1659	8.62595	3.44595	0.0917626
TLR4	P. Control	6	34.2249	7.68491	2.50491	0.176176
TLR4	BS1	1	30.1487	5.79875	0.61875	0.651235	0.557011	0.14393
TLR4	BS1	2	29.7821	5.43208	0.252082	0.839684
TLR4	BS1	3	29.49	5.13997	-0.0400259	1.02813
TLR4	BS1	4	33.0714	8.72138	3.54138	0.085889
TLR4	BS1	5	31.396	7.04598	1.86598	0.274338
TLR4	BS1	6	30.6416	6.29158	1.11158	0.462786
TLR4	BS2	1	32.2768	8.53683	3.35683	0.0976099	0.527462	0.131322
TLR4	BS2	2	29.2685	5.52855	0.348549	0.785373
TLR4	BS2	3	28.9829	5.24294	0.0629353	0.957314
TLR4	BS2	4	29.625	5.88502	0.705023	0.613433
TLR4	BS2	5	30.8114	7.07137	1.89137	0.269551
TLR4	BS2	6	30.0995	6.35954	1.17954	0.441492
TLR4	R1	1	31.533	6.39297	1.21297	0.431378	1.10658	0.206277
TLR4	R1	2	29.7238	4.58383	-0.596169	1.5117
TLR4	R1	3	29.4867	4.34668	-0.833317	1.78178
TLR4	R1	4	30.8316	5.69157	0.511571	0.701458
TLR4	R1	5	30.3617	5.22166	0.0416581	0.971538
TLR4	R1	6	30.0078	4.86778	-0.312221	1.24162
TLR4	R2	1	30.8928	4.86284	-0.317163	1.24588	1.0976	0.226502
TLR4	R2	2	30.5848	4.55479	-0.625214	1.54244
TLR4	R2	3	30.3311	4.30108	-0.878922	1.839
TLR4	R2	4	32.6993	6.66926	1.48926	0.356195
TLR4	R2	5	31.8254	5.79538	0.615384	0.652756
TLR4	R2	6	31.285	5.25504	0.0750377	0.949317
TLR4	BS1+R1	1	37.7513	10.5213	5.34127	0.0246671	0.283986	0.0992089
TLR4	BS1+R1	2	33.5204	6.29044	1.11044	0.463152
TLR4	BS1+R1	3	33.0069	5.77689	0.596892	0.661177
TLR4	BS1+R1	4	36.0316	8.80156	3.62156	0.0812458
TLR4	BS1+R1	5	34.9396	7.70961	2.52961	0.173186
TLR4	BS1+R1	6	34.1446	6.91462	1.73462	0.300488
TLR4	BS1+R2	1	33.1454	5.68542	0.505415	0.704458	0.666405	0.22877
TLR4	BS1+R2	2	32.5296	5.06957	-0.110431	1.07955
TLR4	BS1+R2	3	32.0206	4.56065	-0.619353	1.53619
TLR4	BS1+R2	4	36.5092	9.04922	3.86922	0.0684301
TLR4	BS1+R2	5	34.9699	7.5099	2.3299	0.198897
TLR4	BS1+R2	6	33.9231	6.46312	1.28312	0.410907
TLR4	BS2+R1	1	31.8077	5.98768	0.807677	0.571301	0.509789	0.0939614
TLR4	BS2+R1	2	31.5263	5.70632	0.526316	0.694325
TLR4	BS2+R1	3	31.291	5.47097	0.290974	0.81735
TLR4	BS2+R1	4	33.3059	7.48594	2.30594	0.202228
TLR4	BS2+R1	5	32.6204	6.80037	1.62037	0.325253
TLR4	BS2+R1	6	32.1575	6.33754	1.15754	0.448277
TLR4	BS2+R2	1	32.6722	7.0222	1.8422	0.278895	0.316688	0.146014
TLR4	BS2+R2	2	35.677	10.027	4.84697	0.034747
TLR4	BS2+R2	3	33.9038	8.25385	3.07385	0.118762
TLR4	BS2+R2	4	39.5974	13.9474	8.76742	0.00229479
TLR4	BS2+R2	5	31.7198	6.06977	0.889772	0.539699
TLR4	BS2+R2	6	30.9413	5.29134	0.111338	0.925729
EAAT3	N. control	1	29.1321	0.592074	1.65541	0.317448	1.04281	0.221601
EAAT3	N. control	2	26.913	-1.627	-0.563671	1.47803
EAAT3	N. control	3	26.6544	-1.88559	-0.822257	1.76817
EAAT3	N. control	4	27.2283	-1.31172	-0.248391	1.18788
EAAT3	N. control	5	28.1955	-0.34451	0.718824	0.607593
EAAT3	N. control	6	27.6323	-0.907698	0.155635	0.897737
EAAT3	P. Control	1	27.2962	0.75617	1.8195	0.283319	2.20718	0.8935
EAAT3	P. Control	2	23.64	-2.9	-1.83667	3.57185
EAAT3	P. Control	3	22.9076	-3.63236	-2.56902	5.93407
EAAT3	P. Control	4	26.5299	-0.0101467	1.05319	0.481903
EAAT3	P. Control	5	25.4824	-1.05758	0.00575749	0.996017
EAAT3	P. Control	6	24.4941	-2.04585	-0.982521	1.97592
EAAT3	BS1	1	25.0149	0.664921	1.72825	0.301817	2.19429	0.57816
EAAT3	BS1	2	21.5512	-2.79876	-1.73542	3.32977
EAAT3	BS1	3	21.2557	-3.09429	-2.03096	4.08676
EAAT3	BS1	4	23.2042	-1.14577	-0.0824383	1.05881
EAAT3	BS1	5	22.4261	-1.92393	-0.860601	1.8158
EAAT3	BS1	6	21.9233	-2.42666	-1.36333	2.57278
EAAT3	BS2	1	21.7342	-2.00579	-0.942459	1.9218	1.30849	0.187369
EAAT3	BS2	2	22.7652	-0.974846	0.0884877	0.940508
EAAT3	BS2	3	22.4308	-1.30923	-0.245899	1.18583
EAAT3	BS2	4	22.1595	-1.58051	-0.517179	1.43115
EAAT3	BS2	5	21.9312	-1.80877	-0.745433	1.67648
EAAT3	BS2	6	23.2012	-0.538802	0.524531	0.695185
EAAT3	R1	1	23.5134	-1.62665	-0.563314	1.47766	1.25879	0.334335
EAAT3	R1	2	23.139	-2.00098	-0.93765	1.91541
EAAT3	R1	3	22.8421	-2.29793	-1.2346	2.35315
EAAT3	R1	4	26.6812	1.54122	2.60455	0.164419
EAAT3	R1	5	24.8084	-0.331566	0.731767	0.602166
EAAT3	R1	6	24.0202	-1.1198	-0.0564623	1.03991
EAAT3	R2	1	24.2981	-1.73187	-0.668532	1.58945	1.25065	0.17251
EAAT3	R2	2	24.1064	-1.92356	-0.860227	1.81532
EAAT3	R2	3	24.7805	-1.24948	-0.186142	1.13772
EAAT3	R2	4	24.5193	-1.51074	-0.447406	1.36359
EAAT3	R2	5	25.5104	-0.519571	0.543762	0.68598
EAAT3	R2	6	25.0998	-0.930199	0.133134	0.911849
EAAT3	BS1+R1	1	27.8887	0.65869	1.72202	0.303123	1.00945	0.215785
EAAT3	BS1+R1	2	25.6474	-1.58261	-0.519281	1.43324
EAAT3	BS1+R1	3	25.3878	-1.84219	-0.778857	1.71577
EAAT3	BS1+R1	4	26.9385	-0.291451	0.771882	0.585653
EAAT3	BS1+R1	5	26.3706	-0.859403	0.20393	0.868182
EAAT3	BS1+R1	6	25.9641	-1.26586	-0.202527	1.15071
EAAT3	BS1+R2	1	25.0536	-2.4064	-1.34306	2.5369	2.24843	0.440632
EAAT3	BS1+R2	2	24.758	-2.70202	-1.63869	3.11382
EAAT3	BS1+R2	3	24.5128	-2.94724	-1.88391	3.69074
EAAT3	BS1+R2	4	26.7076	-0.752414	0.310919	0.806128
EAAT3	BS1+R2	5	25.9288	-1.53119	-0.467854	1.38305
EAAT3	BS1+R2	6	25.4258	-2.03417	-0.970834	1.95997
EAAT3	BS2+R1	1	24.6391	-1.18092	-0.117586	1.08492	1.31726	0.0709811
EAAT3	BS2+R1	2	24.214	-1.606	-0.542666	1.45666
EAAT3	BS2+R1	3	24.1248	-1.69523	-0.631894	1.5496
EAAT3	BS2+R1	4	24.5205	-1.29949	-0.236161	1.17785
EAAT3	BS2+R1	5	24.4109	-1.40906	-0.345726	1.27079
EAAT3	BS2+R1	6	24.3091	-1.51089	-0.447554	1.36373
EAAT3	BS2+R2	1	24.3193	-1.33075	-0.267415	1.20365	1.74804	0.166313
EAAT3	BS2+R2	2	23.5338	-2.11621	-1.05288	2.07467
EAAT3	BS2+R2	3	23.3898	-2.26021	-1.19687	2.29242
EAAT3	BS2+R2	4	23.6938	-1.95624	-0.892907	1.85691
EAAT3	BS2+R2	5	24.0794	-1.57065	-0.507317	1.4214
EAAT3	BS2+R2	6	23.8737	-1.77629	-0.712956	1.63916
VEGF	N. control	1	31.4078	2.86782	0.147815	0.902616	1.03638	0.204326
VEGF	N. control	2	31.0333	2.49332	-0.226683	1.17014
VEGF	N. control	3	32.7039	4.16393	1.44393	0.367566
VEGF	N. control	4	31.915	3.37496	0.654965	0.635091
VEGF	N. control	5	30.7363	2.19627	-0.523729	1.43767
VEGF	N. control	6	30.4901	1.95007	-0.769934	1.70519
VEGF	P. Control	1	27.6467	1.10674	-1.61326	3.05942	1.91224	0.584113
VEGF	P. Control	2	27.3248	0.784843	-1.93516	3.8242
VEGF	P. Control	3	28.6466	2.10661	-0.61339	1.52985
VEGF	P. Control	4	28.0617	1.52174	-1.19826	2.29463
VEGF	P. Control	5	41.0433	14.5033	11.7833	0.000283709
VEGF	P. Control	6	29.6463	3.10634	0.386343	0.765067
VEGF	BS1	1	27.3326	2.98263	0.26263	0.833567	1.30268	0.143315
VEGF	BS1	2	26.4063	2.0563	-0.6637	1.58414
VEGF	BS1	3	26.2448	1.8948	-0.825203	1.77178
VEGF	BS1	4	26.5882	2.23819	-0.481813	1.3965
VEGF	BS1	5	27.0397	2.68972	-0.0302803	1.02121
VEGF	BS1	6	26.7964	2.44636	-0.27364	1.20885
VEGF	BS2	1	25.0455	1.30549	-1.41451	2.66569	2.11751	0.279119
VEGF	BS2	2	24.8601	1.12014	-1.59986	3.03114
VEGF	BS2	3	25.5078	1.76783	-0.952171	1.93478
VEGF	BS2	4	25.2582	1.51822	-1.20178	2.30023
VEGF	BS2	5	26.1923	2.45231	-0.267686	1.20387
VEGF	BS2	6	25.8099	2.06985	-0.650147	1.56933
VEGF	R1	1	27.3713	2.2313	-0.488697	1.40318	2.39236	0.3022
VEGF	R1	2	26.2818	1.14185	-1.57815	2.98587
VEGF	R1	3	26.1023	0.962319	-1.75768	3.38154
VEGF	R1	4	26.4869	1.34694	-1.37306	2.5902
VEGF	R1	5	27.0129	1.87292	-0.847075	1.79885
VEGF	R1	6	26.7261	1.58609	-1.13391	2.19452
VEGF	R2	1	28.871	2.84102	0.121022	0.919536	0.819476	0.152843
VEGF	R2	2	28.5869	2.55695	-0.163054	1.11965
VEGF	R2	3	28.3497	2.31971	-0.400291	1.31977
VEGF	R2	4	30.3976	4.36756	1.64756	0.319179
VEGF	R2	5	29.6954	3.66537	0.945366	0.519298
VEGF	R2	6	29.2251	3.1951	0.4751	0.719417
VEGF	BS1+R1	1	30.1082	2.87817	0.158175	0.896158	2.03579	0.348163
VEGF	BS1+R1	2	28.5066	1.27662	-1.44338	2.71957
VEGF	BS1+R1	3	28.2831	1.05305	-1.66695	3.17542
VEGF	BS1+R1	4	28.7713	1.54131	-1.17869	2.26371
VEGF	BS1+R1	5	29.5149	2.28489	-0.435106	1.35201
VEGF	BS1+R1	6	29.0957	1.86572	-0.854285	1.80786
VEGF	BS1+R2	1	29.2162	1.75618	-0.963818	1.95047	3.08922	0.347895
VEGF	BS1+R2	2	28.2645	0.80449	-1.91551	3.77247
VEGF	BS1+R2	3	28.1	0.640034	-2.07997	4.22797
VEGF	BS1+R2	4	28.4501	0.990134	-1.72987	3.31697
VEGF	BS1+R2	5	28.9134	1.45338	-1.26662	2.40597
VEGF	BS1+R2	6	28.6632	1.20324	-1.51676	2.86147
VEGF	BS2+R1	1	31.7069	5.88694	3.16694	0.111342	1.08647	0.373061
VEGF	BS2+R1	2	28.3402	2.52022	-0.199784	1.14853
VEGF	BS2+R1	3	27.7243	1.90426	-0.815739	1.7602
VEGF	BS2+R1	4	30.1655	4.3455	1.6255	0.324097
VEGF	BS2+R1	5	29.1181	3.29814	0.578143	0.669826
VEGF	BS2+R1	6	27.2153	1.39528	-1.32472	2.50484
VEGF	BS2+R2	1	31.0009	5.35085	2.63085	0.161449	1.1235	0.29391
VEGF	BS2+R2	2	27.6039	1.95385	-0.766149	1.70072
VEGF	BS2+R2	3	27.3096	1.65958	-1.06042	2.08554
VEGF	BS2+R2	4	27.9739	2.32394	-0.396056	1.31591
VEGF	BS2+R2	5	29.2423	3.59232	0.87232	0.546268
VEGF	BS2+R2	6	28.473	2.82301	0.103013	0.931086
